# Supplementary material for: Bipolar androgen therapy plus nivolumab for patients with metastatic castration-resistant prostate cancer: the COMBAT phase II trial
Source: Nat Commun. 2024 Jan 2;15:14. doi: 10.1038/s41467-023-44514-2 (PMC10762051; doi:10.1038/s41467-023-44514-2)
Supplement: Supplementary file 4 — Source Data [file 41467_2023_44514_MOESM4_ESM.xlsx]

## Sheet: Supplemental Figure 1
Pt #	Best PSA @ C4D1	Best PSA on Nivolumab
44	643
38	398
50	394
30	283
47	196
51	116
35	114
8	107
5	105
18	84
45	65
48	65
14	40
39	37
36	35
9	38	25
23	44	16
22	14
6	12
54	-1
33	17	-10
49	-11
10	-20
27	22
32	-35
3	-9	-41
31	-44
19	-50
7	-51
12	-55
41	-61
53	-63
20	353	-70
29	-71
42	-73
11	-75
37	-30	-79
52	-81
40	-84
16	-63.5	-87
13	-94	-95
21	-96
24	-95	-96
1	-88.5	-97.5
34	-99

## Sheet: Supplementary Table 2
Patient Nmber	Type	APC	AR	ARID1A	ATM	BRCA2	CHD1	CTNNB1	FOXA1	KMT2C	MLH1	PIK3CA	EGFR	PTEN	RB1	SPOP	TP53	CDKN1B	ZFHX3	CDK12	EZH2	MYC	AKT1	BRAF	CHD3	CHD6	CHD7	COL5A1	ERF	FOXO3	HRAS	IDH1	JAK1	KDM6A	KMT2B	MED12	MGA	PIK3CB	PIK3R1	RNF43	SF3B1	SMARCA1	SMARCAD1	USP28	WASF3	ZMYM3	ZNF292	KMT2D	SETD2
1	WGS		1																		1			1
3	NA
5	WGS									1
6	WGS		1																														1			1								1		1
7	WGS
8	NGS - Clinical					1
9	WGS		1											1
10	WGS														1				1				1		1			1				1					1
11	WGS		1											1								1									1				1								1				1
12	WGS							1						1								1					1
13	WGS																		1							1						1
14	NGS - clinical												1	1				1
16	NGS		1											1
18	WGS		1											1			1																								1	1
19	WGS									1		1		1			1					1																	1
20	WGS					1					1					1																							1	1		1						1
21	WGS		1		1				1			1		1
22	WGS		1																																			1
23	NGS - Clinical											1			1
24	WGS	1	1	1	1
27	NA
29	WGS									1				1																												1				1
30	NA
31	WGS		1							1												1							1													1
32	NGS - Clinical		1						1											1
33	NGS- Clinical		1											1
34	NGS - Clinical		1
35	NGS - Clinical		1											1			1
36	NGS - Clinical																					1
37	NGS - Clinical					1						1					1
38	NA
39	WGS													1																										1							1
40	NGS - Clinical		1			1									1
41	NGS - Clinical																1
42	NGS - Clinical																1																						1
44	WGS		1			1																					1											1
45	NA
47	WGS		1			1				1												1					1			1									1						1
48	NA
49	WGS						1
50	NA
51	NGS - Clinical		1																																														1
52	NGS - Clinical													1			1																	1
53	NA
54	NGS - Clinical		1										1				1
[truncated: 2 more columns]

## Sheet: Supplemental Figure 5
time	subjectID	clinical response	cd8	cd8pd1pos	cd8pd1neg	treg	cd8tregratio	cd3	cd4	cd4pd1pos	cd4pd1neg	pd1pos
Pre	1	R	397.168	263.912	133.256	92.3043	4.30282	1023.15	554.476	454.371	100.105	718.283
Pre	6	NR	199.042	110.579	88.463	44.2315	4.5	324.364	110.579	36.8596	66.3472	147.439
Pre	7	R	57.772	43.1714	14.6005	33.8229	1.70808	155.984	107.561	74.8935	32.6674	118.065
Pre	8	NR	27.8729	6.4322	21.4407	7.14689	3.9	192.251	121.497	15.0085	106.489	21.4407
Pre	10	R	150.858	111.32	39.5385	34.1255	4.42069	291.126	163.802	110.849	52.9534	222.169
Pre	12	R	158.653	120.82	37.8326	10.9836	14.4444	280.693	122.041	56.1386	65.9019	176.959
Pre	13	R	15.1776	9.10657	6.07105	18.2131	0.833333	62.9871	44.0151	31.1141	12.901	40.2207
Pre	18	NR	38.8833	28.5673	10.316	26.1867	1.48485	158.707	94.431	44.4381	49.9929	73.0054
Pre	23	NR	85.434	56.6562	28.7778	21.5833	3.95833	319.253	241.913	150.184	91.7291	206.84
Pre	24	R	0.020816	0.061352	2.7498	0.053683	0.387755	0.014243	0.01972	0	0	0.061352
Pre	29	R	77.7215	40.1143	37.6072	20.0572	3.875	280.8	178.007	80.2287	97.7787	120.343
Pre	30	NR	439.866	286.424	153.441	203.127	2.16547	1525.65	1405.82	710.215	695.601	996.639
Pre	31	NR	80.9757	64.5818	16.3939	22.3552	3.62222	158.474	115.254	74.5175	40.7362	139.099
Pre	32	NR	359.299	248.176	111.123	11.1123	32.3333	522.28	166.685	85.1946	81.4905	333.371
Pre	35	NR	6.06014	5.25212	0.808019	2.42406	2.5	20.6045	8.88821	5.25212	3.63608	10.5042
Pre	49	NR	5.57802	1.39451	4.18352	2.32418	2.4	37.6517	21.8473	5.57802	16.2692	6.97253
Pre	50	NR	12.241	5.92307	6.31794	3.94871	3.1	37.1969	18.0851	4.02769	14.0574	9.95076
Pre	52	R	3.43315	0.321858	3.11129	3.86229	0.888889	31.0056	17.8095	4.50601	13.3035	4.82787
Pre	53	R	87.6869	55.894	31.7929	14.3581	6.10714	236.908	158.452	90.2509	68.2009	146.145
Dur	1	R	119.721	87.7955	31.9256	14.1892	8.4375	517.905	378.674	203.969	174.704	291.764
Dur	6	NR	344.207	316.449	27.7587	54.407	6.32653	686.194	495.214	74.3932	27.7587	390.842
Dur	7	R	387.734	343.673	44.0606	44.0606	8.8	563.976	132.182	52.8728	79.3091	396.546
Dur	8	NR	35.2673	18.2025	17.0648	6.82594	5.16667	112.628	56.8828	44.3686	17.0648	62.5711
Dur	10	R	20.2341	10.8953	9.33881	7.78234	2.6	80.9364	52.9199	24.9035	28.0164	35.7988
Dur	12	R	30.448	13.7016	16.7464	23.4884	1.2963	164.419	124.184	21.5311	102.653	35.2327
Dur	13	R	221.748	165.259	56.4896	45.9636	4.82443	416.129	149.119	79.296	69.8226	244.555
Dur	18	NR	20.329	4.30885	16.0201	4.08789	4.97297	99.3246	75.1287	9.50158	65.6272	13.8104
Dur	23	NR	21.3305	4.28994	17.0406	0.357495	59.6667	50.526	15.3723	4.7666	10.6057	9.05654
Dur	24	R	32.2118	0	32.2118	17.5701	1.83333	184.486	117.134	20.4984	96.6353	20.4984
Dur	29	R	36.3836	16.538	19.8456	9.50936	3.82609	83.1035	66.979	3.72105	40.5181	20.259
Dur	30	NR	34.2768	10.4771	23.7998	5.30321	6.46341	144.868	81.359	21.9889	59.3701	32.466
Dur	31	NR	0.983594	0	0.983594	2.95078	0.333333	18.6883	16.7211	0	16.7211	0
Dur	32	NR	115.634	15.006	100.628	10.5925	10.9167	359.261	229.504	14.1233	215.38	29.1293
Dur	35	NR	93.9891	48.0874	45.9016	34.9727	2.6875	292.896	238.251	120.219	118.033	168.306
Dur	49	NR	122.927	79.3692	43.5583	28.9702	4.24324	232.792	121.938	79.3692	43.2698	158.738
Dur	50	NR	12.9114	2.31046	10.6009	4.75683	2.71429	81.1379	40.0933	3.26183	36.8315	5.57229
Dur	52	R	3.4068	0.786184	2.62061	3.93092	0.866667	25.682	11.7928	4.45504	7.33772	5.24122
Dur	53	R	83.4471	61.2857	22.1614	17.5102	4.76562	176.744	86.1831	59.3706	26.8125	120.656

## Sheet: Fiugre 1 and Suppl. Figure 2 
PT ID	Objective RESPONSE	PT ID	PSA RESPONSE
36	0.75	44	629
18	0.71	38	398
38	0.6	50	195
31	0.3	51	116
39	0.22	5	94
50	0.17	35	88
51	0.1	45	65
48	0.08	30	60
35	0.04	14	40
40	0.04	39	37
45	0.02	9	25
16	0	8	23
44	0	18	19
49	0	23	16
6	-0.01	36	15
29	-0.02	6	12
42	-0.04	48	7
47	-0.06	22	3
32	-0.13	47	-4
30	-0.13	33	-7
33	-0.13	27	-22
23	-0.14	32	-39
9	-0.15	3	-41
10	-0.15	49	-41
8	-0.17	54	-42
22	-0.2	19	-50
53	-0.2	7	-51
37	-0.22	10	-51
24	-0.23	12	-55
54	-0.25	53	-63
19	-0.33	31	-63
52	-0.34	41	-65
7	-0.47	20	-70
27	-0.47	29	-71
11	-0.5	11	-78
12	-0.53	37	-79
1	-0.58	42	-80
3	-0.61	52	-81
13	-0.7	40	-84
21	-0.71	16	-87
34	-0.72	13	-95
20	-0.75	21	-96
		24	-96
		1	-97
		34	-99

## Sheet: Figure 2
Confirmed PSA50 Response	Time to PSA response (d)	Time to objective response (d)	Radiographic Progression?	rPFS	duration of treatment	rPFS if not in DOT	Time to PSA response (m)	Time to Objective response(m)	Time to off because of Tox		Time off because of PSA	ID for Y axis
1	56	84	0	19.5667	19.5667		1.86667	2.8	19.56			45
1	28	84	1	11.6333	17.2667	11.6	0.933333	2.8				44
1	84		1	11.3	12.7333		2.8					43
0			1	11.4333	12							42
1	140	168	1	11.5667	11.6		4.66667	5.6				41
1	28		1	7.93333	10.9333	7.9	0.933333					40
1	28	168	1	8.36667	10.3	8.3	0.933333	5.6				39
0		84	0	9.56667	9.4			2.8	9.4			38
0		84	1	6.03333	8.86667	6		2.8				37
1	56	84	1	5.83333	8.63333	6	1.86667	2.8				36
0			1	8.63333	8.63333							35
0		168	1	5.66667	8.5	8		5.6				34
1	112		1	8.43333	8.46667		3.73333					33
0			1	8.46667	8.46667							32
0			1	8.4	8.43333							31
0			1	7.8	8							30
0			1	6.86667	6.96667							29
1	28		1	6.03333	6.03333		0.933333					28
1	56		1	5.93333	5.93333		1.86667					27
1	56	84	1	5.83333	5.9		1.86667	2.8				26
1	28		1	5.66667	5.7		0.933333					25
1	28	84	1	5.66667	5.7		0.933333	2.8				24
0			1	5.56667	5.63333							23
0			1	5.6	5.63333							22
1	28		1	2.3	5.63333	2.3	0.933333					21
0			1	5.43333	5.63333							20
0			1	4.36667	5.6							19
1	56		1	2.43333	5.6	2.4	1.86667					18
0			1	4.96667	5.6							17
0			1	5.56667	5.56667							16
0			1	2.36667	5.4	2.4						15
1	56		1	4.8	4.83333		1.86667					14
1	28		1	4.53333	4.63333		0.933333					13
0			0	4.56667	4.56667						4.56	12
0			1	4.4	4.4							11
1	28		1	3.66667	4.13333		0.933333					10
0			1	2.33333	3.8							9
0			0	2.76667	2.76667						2.76	8
0			1	2.73333	2.7							7
0			1	2.2	2.7							6
0			1	2.33333	2.56667							5
0			0	1.9	1.9						1.9	4
0			0	1.86667	1.86667						1.86	3
0			1	1.46667	1.46667							2
0			0	1.13333	1.13333						1.13	1

## Sheet: Figure 5
CD8+ T Cells			PD-1+CD8+ T Cells			CD4+ T Cells			PD1+CD4+ T Cells			PD-1+CD4+ and PD1+ and CD8+ T Cells
NR	R		NR	R		NR	R		NR	R		NR	R
1.80812	397.168		0.678043	263.912		29.6079	554.476		3.0512	454.371		3.72924	718.283
57.772	7.53883		43.1714	4.41931		107.561	22.8765		74.8935	10.1384		118.065	14.5577
15.1776	150.858		9.10657	111.32		44.0151	163.802		31.1141	110.849		40.2207	222.169
6.06014	85.434		5.25212	56.6562		8.88821	241.913		5.25212	150.184		10.5042	206.84
12.241	4.9039		5.92307	2.80223		18.0851	13.6609		4.02769	5.60446		9.95076	8.40669
35.2673	77.7215		18.2025	40.1143		56.8828	178.007		44.3686	80.2287		62.5711	120.343
30.448	80.9757		13.7016	64.5818		124.184	115.254		21.5311	74.5175		35.2327	139.099
20.329	87.6869		4.30885	55.894		75.1287	158.452		9.50158	90.2509		13.8104	146.145
32.2118	344.207		0	316.449		117.134	495.214		20.4984	74.3932		20.4984	390.842
12.2576	122.927		11.589	79.3692		22.6579	121.938		19.5378	79.3692		31.1268	158.738
34.2768	3.4068		10.4771	0.786184		81.359	11.7928		21.9889	4.45504		32.466	5.24122
115.634			15.006			229.504			14.1233			29.1293
